# Supplementary material for: Novel DNA Aptamers to Dickkopf-1 Protein and Their Application in Colorimetric Sandwich Assays for Target Detection in Patients with Axial Spondyloarthritis
Source: Int J Mol Sci. 2024 Nov 14;25(22):12214. doi: 10.3390/ijms252212214 (PMC11594316; doi:10.3390/ijms252212214)
Supplement: Supplementary file 1 [file ijms-25-12214-s001.zip]

Archive with 1 entries (1 files):
- ijms-3261279-supplementary.pdf
